# Supplementary material for: GLiMMPS: robust statistical model for regulatory variation of alternative splicing using RNA-seq data
Source: Genome Biol. 2013 Jul 22;14(7):R74. doi: 10.1186/gb-2013-14-7-r74 (PMC4054007; doi:10.1186/gb-2013-14-7-r74)
Supplement: Additional file 2 — Supplementary table S1. sQTL exons (FDR ≤0.1) and information of the most proximal sQTL SNPs. [file gb-2013-14-7-r74-S2.XLS]

## Sheet: Significant sQTLs
AS type	Ensembl Gene ID	Gene Symbol	Target Exon positiona (hg19)	Alternative Exon position (hg19)	SNP IDb	SNP position	P-value	SNP annotation	Alleles	RT-PCR validated
A5SS	ENSG00000168653	NDUFS5	+chr1:39491989-39492074	+chr1:39491989-39492070	rs1122472	39492080	1.32e-22	5' SS	G/T
MXE	ENSG00000090621	PABPC4	-chr1:40030777-40031050	-chr1:40033422-40033518	rs755247	39994545	1.84e-06	>300bp	A/T
A5SS	ENSG00000084072	PPIE	+chr1:40211046-40214439	+chr1:40211046-40211170	rs10888958	40211737	1.43e-08	exon	C/T
SE	ENSG00000173660	UQCRH	+chr1:46774772-46774815		rs41292543	46774783	1.81e-07	exon	G/A
SE	ENSG00000117054	ACADM	+chr1:76194073-76194173		rs7524467	76194054	1.6e-07	3' SS	G/C
SE	ENSG00000117054	ACADM	+chr1:76194085-76194173		rs7524467	76194054	5.83e-08	<=300bp	G/C
A5SS	ENSG00000137959	IFI44L	+chr1:79093590-79094078	+chr1:79093590-79093703	rs1333973	79094081	2.65e-06	5' SS	A/T
SE	ENSG00000137959	IFI44L	+chr1:79093590-79094078		rs1333973	79094081	1.95e-17	5' SS	A/T
SE	ENSG00000156171	DRAM2	-chr1:111682122-111682288		rs3762374	111682118	1.39e-22	5' SS	T/C
SE	ENSG00000156171	DRAM2	-chr1:111682209-111682333		rs3762374	111682118	1.42e-11	<=300bp	T/C
SE	ENSG00000225241	NBPF8	+chr1:144619346-144619419		rs150858165	144601559	1.85e-06	>300bp	A/G
SE	ENSG00000143537	ADAM15	+chr1:155033238-155033308		rs6427128	155026942	2.56e-06	>300bp	A/C
SE	ENSG00000160752	FDPS	+chr1:155289647-155289719		rs11264361	155289545	9.42e-10	<=300bp	G/T
A3SS	ENSG00000160783	PMF1	+chr1:156206078-156206274	+chr1:156206139-156206274	rs1052067	156206121	1.03e-10	3' SS	A/G
SE	ENSG00000132185	FCRLA	+chr1:161680229-161680282		rs6427618	161680258	1.31e-08	exon	G/A
SE	ENSG00000132185	FCRLA	+chr1:161680264-161680282		rs6427618	161680258	3.54e-09	3' SS	G/A
A5SS	ENSG00000234741	GAS5	-chr1:173834608-173834685	-chr1:173834647-173834685	rs2235095	173834605	2.68e-11	5' SS	A/G
A3SS	ENSG00000143337	TOR1AIP1	+chr1:179858444-179858504	+chr1:179858447-179858504	rs2245425	179858444	4.47e-18	3' SS AG	G/A
MXE	ENSG00000176393	RNPEP	+chr1:201958510-201958659	+chr1:201965274-201965391	rs4950744	201923383	2.16e-06	>300bp	T/C
SE	ENSG00000117335	CD46	+chr1:207941123-207941168		rs2724374	207941191	3.55e-11	<=300bp	G/T
SE	ENSG00000162910	MRPL55	-chr1:228296655-228296722		rs849749	228296745	2.3e-08	<=300bp	C/T
SE	ENSG00000135778	NTPCR	+chr1:233091302-233091465		rs12725558	233091463	1.95e-07	5' SS	A/T	T
MXE	ENSG00000162929	KIAA1841	+chr2:61384996-61385147	+chr2:61389976-61390090	rs1665258	61385100	4.29e-08	exon	A/G
SE	ENSG00000162929	KIAA1841	+chr2:61384996-61385147		rs1665258	61385100	1.49e-07	exon	A/G	T
A5SS	ENSG00000196975	ANXA4	+chr2:70033516-70033630	+chr2:70033516-70033564	rs7561890	70025737	3.59e-06	>300bp	T/C
SE	ENSG00000240344	PPIL3	-chr2:201742219-201742327		rs111292412	201742345	1.79e-07	3' SS	T/C	T
MXE	ENSG00000079263	SP140	+chr2:231110577-231110655	+chr2:231112630-231112780	rs28445040	231110582	8.02e-07	exon	T/C
SE	ENSG00000079263	SP140	+chr2:231110577-231110655		rs28445040	231110582	1.69e-14	exon	T/C	T
SE	ENSG00000135916	ITM2C	+chr2:231738131-231738272		rs2289235	231738168	3.59e-11	exon	A/G	T
SE	ENSG00000168385	SEPT2	+chr2:242255836-242255955		rs13006939	242255830	3.22e-07	3' SS	T/C
SE	ENSG00000168385	SEPT2	+chr2:242255836-242255970		rs13006939	242255830	5.02e-07	3' SS	T/C
SE	ENSG00000168385	SEPT2	+chr2:242255836-242255990		rs13006939	242255830	8.6e-08	3' SS	T/C
SE	ENSG00000168137	SETD5	+chr3:9495688-9495785		rs11706340	9691526	1.32e-06	>300bp	C/T
SE	ENSG00000163932	PRKCD	+chr3:53207542-53207624		rs3773724	53207647	2.11e-06	<=300bp	A/G
SE	ENSG00000173200	PARP15	+chr3:122345673-122345880		rs17208928	122345870	2.44e-06	exon	T/C	T
SE	ENSG00000242110	AMACR	-chr5:34004678-34004839		rs7721230	33992529	3.29e-06	>300bp	A/G
MXE	ENSG00000134058	CDK7	+chr5:68548244-68548278	+chr5:68550428-68550496	rs2972366	68547375	1.66e-06	>300bp	T/G
SE	ENSG00000153113	CAST	+chr5:96076448-96076487		rs7724759	96076487	2.83e-31	5' SS	A/G	T
A5SS	ENSG00000164308	ERAP2	+chr5:96235824-96235949	+chr5:96235824-96235893	rs2248374	96235896	1.62e-14	5' SS	G/A
SE	ENSG00000180822	PSMG4	+chr6:3264407-3264559		rs4959786	3264487	1.78e-07	exon	T/C
SE	ENSG00000180822	PSMG4	+chr6:3264442-3264559		rs4959786	3264487	1e-09	exon	T/C
SE	ENSG00000234745	HLA-B	-chr6:31322883-31323000		rs2523608	31322559	4.58e-08	>300bp	G/A
SE	ENSG00000196735	HLA-DQA1	+chr6:32610386-32610561		rs28376734	32611054	1.44e-06	>300bp	C/T
SE	ENSG00000179344	HLA-DQB1	-chr6:32628635-32628659		rs145607970	32624017	2.62e-09	>300bp	A/C
SE	ENSG00000179344	HLA-DQB1	-chr6:32629123-32629234		rs9273500	32628342	3.22e-07	>300bp	T/C
SE	ENSG00000203875	SNHG5	-chr6:86387512-86387750		rs1059307	86387888	5.88e-09	<=300bp	G/T
SE	ENSG00000130023	C6orf70	+chr6:170176550-170176769		rs4716399	170176647	2.19e-06	exon	T/C
A3SS	ENSG00000189077	TMEM120A	-chr7:75616302-75616603	-chr7:75616302-75616541	rs8509	75616577	1.07e-10	exon	A/G
A5SS	ENSG00000121716	PILRB	+chr7:99954372-99954506	+chr7:99954372-99954455	rs41280971	99954457	1.1e-09	5' SS GT	T/G
MXE	ENSG00000128563	PRKRIP1	+chr7:102036423-102036984	+chr7:102038066-102038145	rs6959263	102028226	3.51e-09	>300bp	C/T
SE	ENSG00000160991	ORAI2	+chr7:102076671-102076780		rs1133471	102076677	2.69e-06	exon	G/T
SE	ENSG00000242258	RP11-511P7.2	+chr7:150132117-150132245		rs11772955	150139639	3.68e-07	>300bp	A/G
SE	ENSG00000146918	NCAPG2	-chr7:158443523-158443664		rs35267207	158444011	9.82e-10	>300bp	A/G	T
SE	ENSG00000120899	PTK2B	+chr8:27308559-27308595		rs2251430	27308849	8.31e-11	<=300bp	A/G	T
SE	ENSG00000134014	ELP3	+chr8:28040710-28040781		rs59148819	28040712	2.19e-07	3' SS	A/G
SE	ENSG00000176731	C8orf59	-chr8:86131464-86131589		rs67573812	86131463	6.9e-17	5' SS GT	A/T
A5SS	ENSG00000176731	C8orf59	-chr8:86131464-86131592	-chr8:86131551-86131592	rs67573812	86131463	1.45e-24	5' SS GT	A/T
SE	ENSG00000176731	C8orf59	-chr8:86131464-86131592		rs67573812	86131463	2.25e-18	5' SS GT	A/T
SE	ENSG00000176731	C8orf59	-chr8:86131551-86131592		rs67573812	86131463	1.83e-08	<=300bp	A/T
SE	ENSG00000156467	UQCRB	-chr8:97243606-97243743		rs13439140	97264531	2.71e-06	>300bp	G/A
SE	ENSG00000104490	NCALD	-chr8:102899368-102899455		rs508386	102899450	1.9e-14	exon	C/T
MXE	ENSG00000137075	RNF38	-chr9:36342321-36342421	-chr9:36344828-36344950	rs13289088	36515713	3.7e-06	>300bp	T/C
SE	ENSG00000136754	ABI1	-chr10:27047990-27048167		rs111739059	27126771	3.19e-06	>300bp	T/A
MXE	ENSG00000156515	HK1	+chr10:71142242-71142547	+chr10:71144088-71144237	rs4537657	71141144	1.14e-06	>300bp	T/A
SE	ENSG00000173915	USMG5	-chr10:105153955-105154151		rs7911488	105154089	3.5e-12	exon	G/A	T
SE	ENSG00000183605	SFXN4	-chr10:120920566-120920593		rs10749291	120920588	1.1e-08	exon	C/T
SE	ENSG00000023191	RNH1	-chr11:504823-504996		rs72851192	505006	2.6e-07	3' SS	C/G
MXE	ENSG00000177600	RPLP2	+chr11:810233-810357	+chr11:811596-811645	rs7952095	774982	3.19e-06	>300bp	A/C
SE	ENSG00000149089	APIP	-chr11:34916556-34916657		rs61734605	34916657	1.37e-06	3' SS	T/C
SE	ENSG00000168003	SLC3A2	+chr11:62638216-62638309		rs10792362	62641351	4.33e-08	>300bp	T/C
SE	ENSG00000149743	TRPT1	-chr11:63991571-63991634		rs11549690	63991581	3.43e-08	exon	A/G
SE	ENSG00000149743	TRPT1	-chr11:63991571-63991682		rs11549690	63991581	4.38e-08	exon	A/G
A5SS	ENSG00000174547	MRPL11	-chr11:66206102-66206319	-chr11:66206180-66206319	rs11110	66206169	8.98e-07	exon	T/C
SE	ENSG00000120451	SNX19	-chr11:130750516-130750701		rs2298566	130750642	1.83e-07	exon	A/C
SE	ENSG00000069493	CLEC2D	+chr12:9833518-9833629		rs3764022	9833524	3.72e-07	exon	G/C	T
SE	ENSG00000178449	C12orf62	+chr12:50512275-50512335		rs55639096	50512279	3.61e-07	exon	T/C
A5SS	ENSG00000135506	OS9	+chr12:58111928-58112204	+chr12:58111928-58112159	rs799265	58112189	7.55e-07	exon	G/A
A3SS	ENSG00000139428	MMAB	-chr12:109998844-109999134	-chr12:109998844-109998909	rs11610545	109999005	1.4e-11	exon	A/G
MXE	ENSG00000139428	MMAB	-chr12:109999047-109999134	-chr12:109999224-109999322	rs2287180	109999068	2.53e-13	exon	A/G
SE	ENSG00000139428	MMAB	-chr12:109999047-109999134		rs2287180	109999068	1.93e-15	exon	A/G
SE	ENSG00000089157	RPLP0	-chr12:120636356-120636434		rs2074540	120636549	5.69e-12	<=300bp	A/C
SE	ENSG00000089157	RPLP0	-chr12:120636356-120636542		rs2074540	120636549	5.7e-12	3' SS	A/C	T
SE	ENSG00000089157	RPLP0	-chr12:120636356-120636573		rs2074540	120636549	5.73e-12	exon	A/C
A3SS	ENSG00000089094	KDM2B	-chr12:121881814-121882084	-chr12:121881814-121882075	rs11043305	122078095	3.09e-06	>300bp	A/G
A3SS	ENSG00000182196	ARL6IP4	+chr12:123466117-123466426	+chr12:123466141-123466426	rs55742290	123466111	7.56e-08	3' SS	C/T
A5SS	ENSG00000185163	DDX51	-chr12:132625647-132625965	-chr12:132625819-132625965	rs57037358	132625643	1.74e-06	5' SS	T/C
SE	ENSG00000130177	CDC16	+chr13:115002119-115002174		chr13-114913099	114913099	1.8e-07	>300bp	A/C
A5SS	ENSG00000129484	PARP2	+chr14:20813090-20813285	+chr14:20813090-20813246	rs2297616	20813289	1.68e-25	5' SS	A/G
SE	ENSG00000100461	RBM23	-chr14:23374814-23374868		rs2295682	23374862	2.68e-10	exon	C/T	T
A3SS	ENSG00000100911	PSME2	-chr14:24614918-24615105	-chr14:24614918-24614981	rs4575	24615435	7.87e-07	>300bp	C/T
SE	ENSG00000157379	DHRS1	-chr14:24760761-24760831		rs10134537	24760764	3.51e-09	5' SS	A/G	T
SE	ENSG00000126804	ZBTB1	+chr14:64977966-64978102		rs11625265	64977321	3.09e-06	>300bp	G/A
A5SS	ENSG00000133943	C14orf159	+chr14:91636346-91636545	+chr14:91636346-91636530	rs4900072	91636532	1.07e-22	5' SS	T/C
A5SS	ENSG00000100744	C14orf129	+chr14:96846024-96846125	+chr14:96846024-96846092	rs2053588	96846092	3.22e-17	5' SS	G/A
SE	ENSG00000140105	WARS	-chr14:100840472-100840486		rs941928	100840596	4.01e-11	<=300bp	G/C
SE	ENSG00000140105	WARS	-chr14:100840472-100840516		rs941928	100840596	4.12e-11	<=300bp	G/C
SE	ENSG00000140105	WARS	-chr14:100840472-100840557		rs941928	100840596	4e-11	<=300bp	G/C
SE	ENSG00000140105	WARS	-chr14:100840472-100840581		rs941928	100840596	2.56e-12	3' SS	G/C
SE	ENSG00000140105	WARS	-chr14:100840472-100840602		rs941928	100840596	1.17e-10	exon	G/C
SE	ENSG00000156411	C14orf2	-chr14:104380815-104380970		rs112997158	104380925	2.12e-09	exon	T/C
SE	ENSG00000226777	KIAA0125	+chr14:106388399-106388502		rs56044672	106450397	2.28e-06	>300bp	C/T
SE	ENSG00000174446	SNAPC5	-chr15:66787667-66787757		rs118091879	66740177	2.68e-06	>300bp	C/G
MXE	ENSG00000140474	ULK3	-chr15:75130091-75130139	-chr15:75130492-75130533	rs12898397	75130093	1.61e-12	5' SS	T/C
SE	ENSG00000140379	BCL2A1	-chr15:80259978-80260034		rs8026803	80260014	3.41e-07	exon	C/T	T
SE	ENSG00000007541	PIGQ	+chr16:632247-632309		rs8642	633764	1.19e-06	>300bp	A/G	T
SE	ENSG00000140988	RPS2	-chr16:2013653-2013840		rs72764892	2013715	3.4e-07	exon	G/C
A5SS	ENSG00000140988	RPS2	-chr16:2013653-2014366	-chr16:2014276-2014366	rs2286466	2014283	3.11e-14	exon	A/G
SE	ENSG00000140988	RPS2	-chr16:2013653-2014366		rs403609	2014424	2.44e-06	<=300bp	G/C
SE	ENSG00000140988	RPS2	-chr16:2014276-2014366		rs2286466	2014283	1.16e-18	exon	A/G
MXE	ENSG00000103429	BFAR	+chr16:14743660-14743830	+chr16:14748922-14749067	chr16-14845413	14845413	2.91e-06	>300bp	T/C
MXE	ENSG00000104731	KLHDC4	-chr16:87764157-87764250	-chr16:87782278-87782415	rs9934565	87764267	2.7e-06	3' SS	T/A
SE	ENSG00000104731	KLHDC4	-chr16:87764157-87764250		rs9934565	87764267	1.3e-06	3' SS	T/A
SE	ENSG00000103335	PIEZO1	-chr16:88791416-88791488		rs2340983	88797628	2.83e-06	>300bp	G/A
SE	ENSG00000161958	FGF11	+chr17:7345912-7346111		rs3853818	7346302	6.38e-07	<=300bp	T/C
A5SS	ENSG00000175061	C17orf76-AS1	+chr17:16342640-16343017	+chr17:16342640-16342728	rs11871958	16342833	8.98e-17	exon	C/T
SE	ENSG00000175061	C17orf76-AS1	+chr17:16342841-16343017		rs11871958	16342833	2.66e-19	3' SS	C/T
SE	ENSG00000175061	C17orf76-AS1	+chr17:16342894-16343017		rs11871958	16342833	8.19e-17	<=300bp	C/T
SE	ENSG00000175061	C17orf76-AS1	+chr17:16342973-16343017		rs11871958	16342833	4.4e-17	<=300bp	C/T
SE	ENSG00000176974	SHMT1	-chr17:18238872-18238989		rs2273028	18239012	8.26e-07	<=300bp	A/G	T
SE	ENSG00000168961	LGALS9	+chr17:25970550-25970646		rs361497	25970633	2e-06	exon	A/G	T
SE	ENSG00000168961	LGALS9	+chr17:25972339-25972375		rs62055780	25971795	7.7e-09	>300bp	C/T
A5SS	ENSG00000159199	ATP5G1	+chr17:46970178-46970272	+chr17:46970178-46970202	rs3760451	46969177	1.84e-06	>300bp	A/G
SE	ENSG00000221887	HMSD	+chr18:61620587-61620761		rs9945924	61620766	1.97e-22	5' SS	A/G	T
SE	ENSG00000187912	CLEC17A	+chr19:14705443-14705494		rs34335847	14705499	1.46e-06	5' SS	A/G
A3SS	ENSG00000089351	GRAMD1A	+chr19:35506727-35506871	+chr19:35506730-35506871	rs2290647	35506729	4.15e-17	3' SS AG	A/G
MXE	ENSG00000089351	GRAMD1A	+chr19:35506727-35506871	+chr19:35510094-35510213	rs2290647	35506729	1.7e-09	3' SS	A/G
MXE	ENSG00000089351	GRAMD1A	+chr19:35506730-35506871	+chr19:35510094-35510213	rs2290647	35506729	1.97e-13	3' SS AG	A/G
SE	ENSG00000161265	U2AF1L4	-chr19:36235391-36235441		rs3761087	36235431	4.64e-07	exon	G/A
SE	ENSG00000105341	ATP5SL	-chr19:41939176-41939339		rs1043413	41939297	3.63e-11	exon	G/C	T
SE	ENSG00000221923	ZNF880	+chr19:52882673-52882793		rs10445583	52882733	1.85e-12	exon	C/T
SE	ENSG00000125877	ITPA	+chr20:3193814-3193872		rs1127354	3193842	5.8e-09	exon	A/C	T
SE	ENSG00000172264	MACROD2	+chr20:16025215-16025284		rs80044408	16025289	6.32e-07	5' SS	T/G
MXE	ENSG00000196756	RP4-564F22.2	-chr20:37050738-37050888	-chr20:37054582-37054700	rs3752277	37050753	1.22e-06	exon	A/G
SE	ENSG00000196756	RP4-564F22.2	-chr20:37050738-37050888		rs3752277	37050753	4.56e-08	exon	A/G
A5SS	ENSG00000196756	RP4-564F22.2	-chr20:37063669-37063976	-chr20:37063839-37063976	rs1578462	37063671	3.1e-12	5' SS	C/T
SE	ENSG00000157601	MX1	+chr21:42821063-42821222		rs2070229	42821113	3.58e-06	exon	C/T	T
SE	ENSG00000160194	NDUFV3	+chr21:44326949-44327012		rs73905782	44327013	1.75e-10	5' SS GT	G/A
A5SS	ENSG00000160226	C21orf2	-chr21:45750345-45750799	-chr21:45750705-45750799	rs2070573	45750346	1.82e-06	5' SS	A/C
SE	ENSG00000160255	ITGB2	-chr21:46327988-46328097		rs760457	46329312	7.63e-07	>300bp	T/C
SE	ENSG00000242247	ARFGAP3	-chr22:43206818-43206950		rs1018448	43206950	5.84e-08	3' SS	A/C	T
a.	Exon coordinates are in hg19 with start position 0 based and end position 1 based.
b.	The significant sQTL SNP that is closest to the target exon splice site
