# Supplementary material for: GLiMMPS: robust statistical model for regulatory variation of alternative splicing using RNA-seq data
Source: Genome Biol. 2013 Jul 22;14(7):R74. doi: 10.1186/gb-2013-14-7-r74 (PMC4054007; doi:10.1186/gb-2013-14-7-r74)
Supplement: Additional file 3 — Supplementary table S2. HapMap3 samples used for RT-PCR validation of sQTLs. [file gb-2013-14-7-r74-S3.XLS]

## Sheet: sample information
Individual ID	HapMap3 populationID	Individual ID	HapMap3 populationID
NA06984	CEU	NA18523	YRI
NA06991	CEU	NA18853	YRI
NA06993	CEU	NA18862	YRI
NA07022	CEU	NA18870	YRI
NA07055	CEU	NA18871	YRI
NA07346	CEU	NA18872	YRI
NA07349	CEU	NA19110	YRI
NA07357	CEU	NA19113	YRI
NA10830	CEU	NA19127	YRI
NA10831	CEU	NA19128	YRI
NA10843	CEU	NA19129	YRI
NA10845	CEU	NA19131	YRI
NA10863	CEU	NA19137	YRI
NA11829	CEU	NA19139	YRI
NA12045	CEU	NA19183	YRI
NA12155	CEU	NA19204	YRI
NA12156	CEU	NA19210	YRI
NA12234	CEU	NA19224	YRI
NA12264	CEU	NA19238	YRI
NA12802	CEU	NA19239	YRI
NA12812	CEU	NA19240	YRI
NA12814	CEU	NA19247	YRI
NA12878	CEU	NA19248	YRI
NA12891	CEU	NA19254	YRI
NA12892	CEU	NA19256	YRI
NA19036	LWK	NA19257	YRI
NA20861	GIH	NA19258	YRI
NA19675	MXL	NA18940	JPT
NA19677	MXL	NA18944	JPT
NA19772	MXL	NA18948	JPT
NA18533	CHB	NA18952	JPT
NA18555	CHB	NA18956	JPT
NA18558	CHB	NA18987	JPT
NA18777	CHB	NA19001	JPT
NA18779	CHB	NA19055	JPT
NA18485	YRI	NA19056	JPT
NA18486	YRI	NA19060	JPT
NA18508	YRI	NA19063	JPT
NA18515	YRI	NA19074	JPT
NA18516	YRI	NA19077	JPT
NA18517	YRI	NA19546	JPT
NA18521	YRI	NA21336	MKK
NA18522	YRI	NA21494	MKK
population ID	population description
CEU	Utah residents with Northern and Western European ancestry from the CEPH collection
CHB	Han Chinese in Beijing, China
JPT	Japanese in Tokyo, Japan
YRI	Yoruba in Ibadan, Nigeria
LWK	Luhya in Webuye, Kenya
GIH	Gujarati Indians in Houston, Texas
MXL	Mexican ancestry in Los Angeles, California
MKK	Maasai in Kinyawa, Kenya
