# Supplementary material for: GLiMMPS: robust statistical model for regulatory variation of alternative splicing using RNA-seq data
Source: Genome Biol. 2013 Jul 22;14(7):R74. doi: 10.1186/gb-2013-14-7-r74 (PMC4054007; doi:10.1186/gb-2013-14-7-r74)
Supplement: Additional file 4 — Supplementary table S3. Primers and RT-PCR results for validation of sQTLs. [file gb-2013-14-7-r74-S4.XLS]

## Sheet: RT-PCR validation
Ensemble Gene ID	Gene symbol	Target Exon positiona (hg19)	Left primer	Right primer	predicted size(Skipping)	predicted size(Inclusion)	SNP IDb	SNP position	RNA-Seq P-val	RT-PCR P-val	SNP type
ENSG00000117054	ACADM	+chr1:76194085-76194173	CGTCGCCGTCCAGCTCGACCAGGCCGTGACCCGTGTATTATT	TGGGATGATTTCCTCTCTGG	145	233	rs7524467	76194054	5.83e-08	0.00898641	<=300bp
ENSG00000135778	NTPCR	+chr1:233091302-233091465	CGTCGCCGTCCAGCTCGACCAGGACCTGACCTGAATTGCGAC	AAGACGGGTAGTGCCAACTG	194	357	rs12725558	233091463	1.95e-07	8.84e-13	5' SS
ENSG00000162929	KIAA1841	+chr2:61384996-61385147	CGTCGCCGTCCAGCTCGACCAGAGACTCGTGGGGGAAAGG	CTTGAACTGGGAAGGCAGAG	102	253	rs1729671	61385105	1.49e-07	1.69e-09	exon
ENSG00000240344	PPIL3	-chr2:201742219-201742327	CGTCGCCGTCCAGCTCGACCAGAACTGGAAGAGGAGGCAACA	GGTGTTCGGGCCATTATTAG	115	223	rs2136600	201742345	1.79e-07	1.24e-31	3' SS
ENSG00000079263	SP140	+chr2:231110577-231110655	CGTCGCCGTCCAGCTCGACCAGGGAGGAGATGCTGAAGATGC	ACAGAGCCCCTTCTCTGGTT	258	336	rs28445040	231110582	1.69e-14	1.43e-28	exon
ENSG00000135916	ITM2C	+chr2:231738131-231738272	CGTCGCCGTCCAGCTCGACCAGACCGAGATCCTGCTGACG	CATCCTCTTCCAGCTCCATC	118	259	rs2289235	231738168	3.59e-11	1.71e-20	exon
ENSG00000173200	PARP15	+chr3:122345673-122345880	CGTCGCCGTCCAGCTCGACCAGTACACATCGGTTTCCCTTCC	TTCGGGTGAACTTGTCCTTT	142	349	rs17208928	122345870	2.44e-06	2.32e-19	exon
ENSG00000153113	CAST	+chr5:96076448-96076487	CGTCGCCGTCCAGCTCGACCAGCCACCTACATAGAGGAATTGGG	TTCAGTTTTCTTTCCAGCAGC	155	194	rs7724759	96076487	2.83e-31	1.46e-83	5' SS
ENSG00000164308	ERAP2	+chr5:96235824-96235949	CGTCGCCGTCCAGCTCGACCAGCATTCGGATCCCAAGATGAC	GGAGTGAACACCCGTCTTGT	136	192	rs251339	96235038	2.06e-11	1.93e-10	>300bp
ENSG00000146918	NCAPG2	-chr7:158443523-158443664	CGTCGCCGTCCAGCTCGACCAGTGTATTGCACGGAGCTTCAG	ATGCTCTGGAGGGGTAAGC	81	222	rs1466210	158444975	8.61e-09	4.28e-08	>300bp
ENSG00000120899	PTK2B	+chr8:27308559-27308595	CGTCGCCGTCCAGCTCGACCAGGAGGACTTCATCCAACCCAG	GTAGCCGACCTCCTTCTCTG	168	204	rs2251430	27308849	8.31e-11	1.44e-26	<=300bp
ENSG00000173915	USMG5	-chr10:105153955-105154151	CGTCGCCGTCCAGCTCGACCAGCCGAGAGGTGGTTACATTCG	CTTTCTGGACCTGCCATGAT	84	280	rs7911488	105154089	3.5e-12	4.11e-52	exon
ENSG00000174547	MRPL11	-chr11:66206102-66206319	CGTCGCCGTCCAGCTCGACCAGCTCCCCTGAGGTGAACTGAA	TGCAAAACTGGTTGATGGAA	110	188	rs11110	66206169	8.98e-07	3.26e-08	exon
ENSG00000069493	CLEC2D	+chr12:9833518-9833629	CGTCGCCGTCCAGCTCGACCAGAGAAACTGGAGGCAAAATGC	TACTGATGGCTCTTGATGGC	112	223	rs3764022	9833524	3.72e-07	8.53e-20	exon
ENSG00000089157	RPLP0	-chr12:120636356-120636542	CGTCGCCGTCCAGCTCGACCAGCACTAAAATCTCCAGGGGCA	CAGGACTCGTTTGTACCCGT	130	316	rs2074540	120636549	5.7e-12	3.02e-27	3' SS
ENSG00000100461	RBM23	-chr14:23374814-23374868	CGTCGCCGTCCAGCTCGACCAGTCGACATGGTAGTGAGTCGC	ATACAGAAAACTGTGCGGGC	138	192	rs2295682	23374862	2.68e-10	4.41e-45	exon
ENSG00000157379	DHRS1	-chr14:24760761-24760831	CGTCGCCGTCCAGCTCGACCAGGGGGATTGTGCAGACAGAAC	GCACCTTACCACTCAGGCTC	109	179	rs10134537	24760764	3.51e-09	1.83e-34	5' SS
ENSG00000140379	BCL2A1	-chr15:80259978-80260034	CGTCGCCGTCCAGCTCGACCAGAGACGGCATCATTAACTGGG	TGGAGTGTCCTTTCTGGTCA	306	362	rs8026803	80260014	3.41e-07	1.27e-07	exon
ENSG00000007541	PIGQ	+chr16:632247-632309	CGTCGCCGTCCAGCTCGACCAGATCTGCTCGTGGACCTCATC	CATCTGCTCACTCCCAATGA	410	472	rs8642	633764	1.19e-06	0.000504	>300bp
ENSG00000176974	SHMT1	-chr17:18238872-18238989	CGTCGCCGTCCAGCTCGACCAGAGATTGCAGATGAGAACGGG	CATAGCTTGCTTCAGTGCCA	197	314	rs2273028	18239012	8.26e-07	4.31e-17	<=300bp
ENSG00000168961	LGALS9	+chr17:25970550-25970646	CGTCGCCGTCCAGCTCGACCAGGGACACCATCTCCGTCAATG	AATGGGAGCCGGGTTG	88	184	rs4795835	25970778	2e-06	7.29e-09	<=300bp
ENSG00000221887	HMSD	+chr18:61620587-61620761	CGTCGCCGTCCAGCTCGACCAGGTCTCACTTCGCTCCTGGG	TCTCCATCTTCACCTCCGAT	77	251	rs9945924	61620766	1.97e-22	7.51e-43	5' SS
ENSG00000105341	ATP5SL	-chr19:41939176-41939339	CGTCGCCGTCCAGCTCGACCAGTTTCTGTGAAGTGCCTGTCG	TATCTGAGTGAGGCCAGGGT	138	301	rs1043413	41939297	3.63e-11	1.53e-17	exon
ENSG00000125877	ITPA	+chr20:3193814-3193872	CGTCGCCGTCCAGCTCGACCAGCTGTCACTGGACGCCAAGGAG	TGGTGGAGACCTTCAGGCTTTAAC	238/282/296	361/310	rs6084305	3193508	3.59e-06	5.95e-06	>300bp
ENSG00000157601	MX1	+chr21:42821063-42821222	CGTCGCCGTCCAGCTCGACCAGGAGGAAGACATTCGGCTGTT	GCGGTTCTGTGGAGGTTAAA	155	314	rs2070229	42821113	3.58e-06	8.04e-17	exon
ENSG00000242247	ARFGAP3	-chr22:43206818-43206950	CGTCGCCGTCCAGCTCGACCAGTGCAGACCATAGAGCAGGAA	CTTCTTCTGGGCCTCATCTG	158	290	rs1018448	43206950	5.84e-08	5.53e-22	3' SS
a	Exon coordinates are in hg19 with start position 0 based and end position 1 based.
b	The significant sQTL SNP genotyped in HAPMAP that is closest to the exon splice site
