# Supplementary material for: GLiMMPS: robust statistical model for regulatory variation of alternative splicing using RNA-seq data
Source: Genome Biol. 2013 Jul 22;14(7):R74. doi: 10.1186/gb-2013-14-7-r74 (PMC4054007; doi:10.1186/gb-2013-14-7-r74)
Supplement: Additional file 5 — Supplementary table S4. The individual exon inclusion levels for RT-PCR validation of sQTLs. [file gb-2013-14-7-r74-S5.XLS]

## Sheet: RT-PCRexoninclusionlevel
Ensemble Gene ID	Gene symbol	Target Exon position (hg19)	NA18555	NA18956	NA19129	NA19240	NA18517	NA12156	NA12878	NA19238	NA19239	NA07022	NA12045	NA12234	NA18533	NA18870	NA19001	NA19204	NA06993	NA06991	NA07346	NA07349	NA12264	NA10863	NA12155	NA10831	NA12891	NA12892	NA18516	NA18515	NA18522	NA18523	NA18521	NA18872	NA19128	NA19127	NA19257	NA19256	NA19258	NA06984	NA07055	NA07357	NA10830	NA10843	NA10845	NA11829	NA12802	NA12812	NA12814
ENSG00000117054	ACADM	+chr1:76194085-76194173	NA	0.577	1	1	1	1	1	0.684	1	1	1	1	NA	1	0.622	1	NA	1	1	1	1	NA	0.597	0.532	0.655	1	1	0.629	1	0.535	0.658	1	1	NA	NA	NA	0.494	0.627	1	0.825	0.648	0.756	0.591	1	0.642	0.491	1
ENSG00000135778	NTPCR	+chr1:233091302-233091465	0.795	0.844	0.782	0.743	0.711	0.634	0.711	0.759	0.726	0.357	0.764	0.739	0.345	0.689	0.775	0.704	0.679	0.852	0.69	0.65	0.665	0.854	0.797	0.634	0.531	0.86	0.734	0.727	0.764	0.623	0.848	0.655	0.748	0.668	0.782	0.767	0.848	0.682	0.774	0.753	0.565	0.717	0.765	0.738	0.451	0.718	0.454
ENSG00000162929	KIAA1841	+chr2:61384996-61385147	0.188	0.596	0.415	0.123	0.052	0.265	0.868	0.182	0.147	0.279	0.279	0.261	0.468	0.047	0.064	0.21	0.053	0.324	0.202	0.088	0.004	0.296	0.238	0.318	0.107	0.582	0	0.532	0.079	0	0.315	0.227	0.456	0.373	0.535	0.385	0.62	0.181	0.248	0.22	0.302	0.176	0.46	0.234	0.266	0.597	0.22
ENSG00000240344	PPIL3	-chr2:201742219-201742327	0.008	0	0.027	0.158	0.107	0.005	0.031	0.057	0.084	0.004	0.006	0	0.008	0.066	NA	0.123	0	0.043	0.012	0.04	0.032	0.005	0.043	0	0.011	0.044	0.139	0.162	0.183	0.211	0.123	0.13	0.064	0.114	0.131	0.15	0.176	0.127	0.009	0.01	0.042	0.009	0.007	0.008	0.01	0.042	0.004
ENSG00000079263	SP140	+chr2:231110577-231110655	0.952298	0.919555	0.918799	NA	0.684815	0.918212	0.758291	0.944888	0.647667	0.689066	0.749762	0.873754	0.932328	0.907276	0.957731	0.908833	0.601889	0.905959	0.954641	0.959018	0.932535	0.90746	0.905922	0.90502	0.674653	0.896625	0.89273	0.695486	0.927305	0.763096	0.878955	0.875368	0.925294	0.945098	0.88922	0.931935	0.965015	0.914921	0.647954	0.632888	0.866872	0.91721	0.928945	0.900972	0.918094	0.505203	0.913174
ENSG00000135916	ITM2C	+chr2:231738131-231738272	0.945	0.704	0.786	0.629	0.797	0.601	0.608	0.617	0.513	0.547	0.768	0.925	0.89	0.591	0.916	0.82	0.808	0.81	0.53	0.775	0.565	0.769	0.588	0.662	0	0.543	0.583	0.782	0.565	0.815	0.903	0.576	0.522	0.765	0.61	0.774	0.571	0.889	0.752	0.565	0.774	0.655	0.509	0.697	0.588	0.72	0.891
ENSG00000173200	PARP15	+chr3:122345673-122345880	0.163	0.203	0.138	0.168	0.216	0.117	0.081	0.208	0.174	0.178	0.088	0.034	0.183	0.205	0.197	0.238	0.169	0.209	0.327	0.13	0.091	0.064	0.174	0.23	0.124	0.018	0.189	0.256	0.179	0.237	0.213	0.267	0.227	0.234	0.194	0.21	0.143	0.115	0.224	0.225	0.234	0.241	0.202	0.136	0.248	0.021	0.16
ENSG00000153113	CAST	+chr5:96076448-96076487	1	NA	1	1	1	0.357	1	1	1	0.537	0.453	1	1	1	0.452	1	0.376	1	0.407	1	1	1	0	0	1	1	0.497	0.507	1	1	1	1	1	1	1	0.494	1	1	0.41	0.423	1	1	1	1	0.456	0	NA
ENSG00000164308	ERAP2	+chr5:96235824-96235949	1	0.941	1	0.316	0.602	0.499	0.918	1	1	0.937	0.061	0.107	0	0.082	0	0.698	0.071	1	0.148	0.097	0	0.145	0.114	1	1	1	1	0.944	0.595	0.114	1	1	0.099	1	1	1	1	0.111	0	0.101	0	0.159	0.774	0.864	0.106	0.619	0.133
ENSG00000146918	NCAPG2	-chr7:158443523-158443664	0.717	0.634	0.909	0.974	0.596	0.689	0.615	0.876	0.793	0.827	0.965	0.69	0.687	0.902	0.645	0.887	0.736	0.741	0.649	0.669	0.88	0.944	0.798	0.517	0.752	0.661	0.683	0.622	0.686	0.766	0.742	0.982	0.872	0.925	0.757	0.768	0.776	0.602	0.731	0.674	0.636	0.908	0.653	0.768	0.735	0.874	0.923
ENSG00000120899	PTK2B	+chr8:27308559-27308595	0.926	1	1	0.909	0.979	0.921	0.996	0.924	0.997	0.944	1	1	0.981	0.99	0.823	0.982	0.992	0.951	0.995	0.987	0.901	1	0.957	1	0.905	0.997	0.99	0.986	0.992	0.991	0.986	0.958	0.989	0.958	0.922	0.991	0.992	0.984	0.992	0.997	0.925	0.984	0.988	0.99	0.906	0.989	0.987
ENSG00000173915	USMG5	-chr10:105153955-105154151	0.013	0.008	0.009	0.007	0.003	0.008	0.04	0.008	0.011	0.012	0.011	0.049	0.056	0.011	0.014	0	0.038	0.01	0.046	0.01	0.091	0.039	0.006	0.006	0	0.078	0.005	0.006	0.012	0.009	0.012	0.009	0.008	0.007	0.004	0.012	0.006	0.038	0.007	0.012	0.004	0.038	0.009	0.038	0.04	0.012	0.004
ENSG00000174547	MRPL11	-chr11:66206102-66206319	0.403	0.603	0.433	0.326	0.38	0.331	0.355	0.451	0.303	0.367	0.395	0.422	0.441	0.509	0.306	0.358	0.345	0.362	0.291	0.504	0.432	0.511	0.307	0.226	0.451	0.293	0.477	0.404	0.195	0.453	0.345	0.346	0.343	0.477	0.502	0.27	0.528	0.46	0.379	0.388	0.412	0.448	0.533	0.372	0.403	0.308	0.58
ENSG00000069493	CLEC2D	+chr12:9833518-9833629	0.919	0.669	0.87	0.769	0.907	0.946	0.699	0.74	0.895	0.836	0.742	0.877	0.721	0.909	0.814	0.884	0.907	0.9	0.813	0.934	0.654	0.792	0.875	NA	0.581	0.899	0.906	0.952	0.879	0.761	0.866	0.742	0.887	0.831	0.855	0.928	0.828	0.89	0.864	0.885	0.761	0.879	0.915	0.684	0.883	0.515	0.567
ENSG00000089157	RPLP0	-chr12:120636356-120636542	0.821	0.81	0.702	0.808	0.828	0.758	0.753	0.74	0.824	0.859	0.778	0.746	0.78	0.798	0.828	0.824	0.883	0.87	0.781	0.789	0.778	0.767	0.766	0.794	0.814	0.798	0.841	0.971	0.834	0.867	0.973	0.839	0.836	0.862	0.973	0.833	0.973	0.737	0.728	0.717	0.775	0.691	0.709	0.739	0.709	0.816	0.73
ENSG00000100461	RBM23	-chr14:23374814-23374868	0.823	0.812	0.814	1	1	0.866	0.821	1	1	0.634	0.889	0.806	0.713	1	0.729	1	0.869	0.732	0.733	0.841	0.838	0.805	0.852	1	1	0.444	1	1	1	1	1	1	0.823	1	1	1	1	0.628	0.612	0.821	0.771	0.795	0.69	0.802	0.803	0.778	1
ENSG00000157379	DHRS1	-chr14:24760761-24760831	0.589	1	0.952	0.969	0.639	0.559	0.969	0.951	0.955	0.634	0.843	0.844	0.887	0.927	0.588	0.654	0.73	0.94	0.92	0.93	0.946	0.917	0.702	0.952	0.92	0.967	0.889	0.699	0.952	0.952	0.951	0.968	0.952	0.913	0.585	0.683	0.652	0.773	0.872	0.81	0.825	0.847	0.819	0.93	0.844	0.662	0.9
ENSG00000140379	BCL2A1	-chr15:80259978-80260034	0.163	0	0.067	0.279	0.048	0.114	0.115	0.039	0.208	0.057	0.132	0.156	0.11	0.145	0.357	0.214	0.096	0.035	0.124	0.134	0.111	0.033	0.038	0.162	0.056	0.025	0.044	0.111	0.065	0.215	0.027	0.173	0.287	0.094	0.044	0.068	0.026	0.033	0.055	0.041	0.067	0.04	0.04	0.065	0.036	0.027	0.015
ENSG00000007541	PIGQ	+chr16:632247-632309	0.427	0.214	0.188	0.463	NA	0.276	NA	NA	NA	NA	NA	0	0	0.65	0.44	0.417	NA	NA	NA	NA	NA	NA	NA	NA	NA	NA	NA	NA	NA	NA	NA	NA	NA	NA	NA	NA	NA	0.444	0.288	0.478	0.379	0.166	0.237	0.434	0.313	0.483	0.34
ENSG00000176974	SHMT1	-chr17:18238872-18238989	0.441	0.289	0.443	0.686	0.358	0.46	0.614	0.726	0.679	0.272	0.619	0.588	0.317	0.556	0.299	0.519	0.563	0.336	0.449	0.859	0.634	0.359	0.494	0.868	0.425	0.518	0.75	0.409	0	0.452	0.537	0.393	0.293	0.57	1	0.592	0.509	0.544	0.41	0.6	0.63	0.594	0.334	0.359	0.517	0.335	0.442
ENSG00000168961	LGALS9	+chr17:25970550-25970646	0.241	0.159	0.211	0.241	0.174	0.177	0.204	0.24	0.201	0.25	0.329	0.148	0.189	0.211	0.26	0.179	0.17	0.141	0.155	0.154	0.258	0.394	0.253	0.266	0.143	0.197	0.152	0.149	0.22	0.196	0.245	0.135	0.19	0.202	0.156	0.182	0.249	0.241	0.213	0.318	0.237	0.236	0.333	0.272	0.43	0.231	0.228
ENSG00000221887	HMSD	+chr18:61620587-61620761	0.949	0.325	0	0	0.212	0.009	0.204	0.011	0.014	0.202	0.977	1	0	0.26	0.182	1	1	1	1	0.161	1	1	1	0.208	0.274	1	0.218	0.212	0	0.24	0	1	0.325	0	0.01	0.207	0.011	0.172	0.167	0.18	1	1	1	0.154	1	0.184	1
ENSG00000105341	ATP5SL	-chr19:41939176-41939339	0.319	0	0.946	0.455	0.914	0.442	0.286	0.877	0.247	0.454	0.369	0.87	0.462	0.236	0.213	0.424	0.27	0.346	0.328	0.228	0.277	0.351	0.354	0.323	0.3	0.202	0.398	0.351	0.926	1	0.983	0.354	0.921	0.942	0.441	1	0.401	0.242	0.259	0.687	0.252	0.378	0.372	0.392	0.242	0.195	0.256
ENSG00000125877	ITPA	+chr20:3193814-3193872	NA	0.829	0.791	0.852	0.795	1	0.352	1	1	0.726	0.694	0.958	0.448	0.727	0.326	0.448	0.561	0.312	0.746	0.78	0.696	1	0.443	0.685	0.549	0.878	0.839	0.419	0.907	0.676	NA	0.79	0.727	0.758	0.71	0.795	0.799	0.778	0.561	0.617	0.656	0.672	0.59	0.64	0.574	0.768	0.524
ENSG00000157601	MX1	+chr21:42821063-42821222	0.81	0.873	0.665	0.925	0.775	0.919	0.764	0.796	0.947	0.666	0.871	0.911	0.846	0.791	0.893	0.842	0.87	0.83	0.822	0.8	0.74	0.784	0.754	0.752	0.592	0.756	0.756	0.763	0.741	0.766	0.83	0.805	0.767	0.766	0.683	0.803	0.66	0.896	0.785	0.87	0.874	0.896	0.825	0.865	0.891	0.837	0.64
ENSG00000242247	ARFGAP3	-chr22:43206818-43206950	0.962	0.922	0.942	0.966	0.685	0.755	0.769	0.764	0.964	0.947	NA	0.774	0	0.89	0.956	0.937	0.703	0.703	0.977	0.945	0.957	0.827	0.985	0.972	0.936	0.673	0.953	0.746	0.98	0.935	0.966	0.976	0.959	0.939	0.958	0.954	0.968	0.917	0.908	0.689	0.736	0.932	0.729	0.695	0.722	0.727	0.769
[truncated: 39 more columns]
