# Supplementary material for: GLiMMPS: robust statistical model for regulatory variation of alternative splicing using RNA-seq data
Source: Genome Biol. 2013 Jul 22;14(7):R74. doi: 10.1186/gb-2013-14-7-r74 (PMC4054007; doi:10.1186/gb-2013-14-7-r74)
Supplement: Additional file 6 — Supplementary table S5. Primers used for constructing minigene splicing reporters. [file gb-2013-14-7-r74-S6.XLS]

## Sheet: minigene primers
Gene symbol	Exon position (hg19)	Forward Primer	Reverse Primer
NTPCR	+chr1:233091302-233091465	GCAAATGGCATGGGAGAATA	AAAGTGGCACCAGAAACAGG
KIAA1841	chr2:61384996-61385147	GCTGAAAGTCCAGCTTCCTG	TCCTACCCCCAAGGTCTTTC
SP140	+chr2:231110577-231110655	AGGGATATAACGGGGCAAAG	ATATGCAGGAAAGCCCCAAC
ITM2C	+chr2:231738131-231738272	CGGCTGGTATAAGCAAGAGG	TCAGCCTTAAAGCGTGACCT
PARP15	+chr3:122345673-122345880	CAATTATGGAGTAGTCTTGTTTTTGTG	CCTCACTTCCATTCTCTTCCTG
PTK2B	+chr8:27308559-27308595	GCACCCATCTGTGTCCTCTT	CTGGTTACCCATTCCCCAGT
BCL2A1	-chr15:80259978-80260034	TGCACACACTCAGCCTTTCT	CCATCTTAGCTAGGCTGCTCTT
SHMT1	-chr17:18238872-18238989	TCCAGCCTGTCCTTTCATTT	CAGACACAGGGTCCTCCACT
ITPA	+chr20:3193814-3193872	CCCAATCCATGTTCATAGGC	GCTTTGGCCGATTGTTAAAG
ARFGAP3	-chr22:43206818-43206950	TCCATGTAGCTTGGGAAGAGA	CAGGCGGATCATTTGAGG
PPIL3	-chr2:201742219-201742327	CAGGCACCTCCCTGTAACAT	TGGGGTCTCACTATGTTGCTC
NCAPG2	-chr7:158443523-158443664	TGTTTCAAGTGCCTGTGATCT	GTGGGGGAGGCTAATAATATAAC
CLEC2D	+chr12:9833518-9833629	TTTAGACAGGAATCAGAATAATTTGC	CATGAAACAAGGTTGTTGTGG
MX1	chr21:42821063-42821222	TCCCTGGATATTTTTAGTTTACCA	ACCACATCTCTGTGCCATGA
